# Supplementary material for: Digital Platform for Automatic Qualitative and Quantitative Reading of a Cryptococcal Antigen Point-of-Care Assay Leveraging Smartphones and Artificial Intelligence
Source: J Fungi (Basel). 2023 Feb 7;9(2):217. doi: 10.3390/jof9020217 (PMC9961444; doi:10.3390/jof9020217)
Supplement: Supplementary file 1 [file jof-09-00217-s001.zip]

Archive with 1 entries (1 files):
- MobileApp_VideoDemo.mp4
